# Supplementary material for: Evidence for poplar PtaPLATZ18 in the regulation of plant growth and vascular tissues development
Source: Front Plant Sci. 2023 Dec 21;14:1302536. doi: 10.3389/fpls.2023.1302536 (PMC10768006; doi:10.3389/fpls.2023.1302536)
Supplement: Supplementary file 1 [file Table_1.xlsx]

## Sheet: Feuil1
Table S1. List of primers (5'-3') used in this study
Cloning coding sequences
P. trichocarpa gene ID	P. tremula x P. alba gene	Forward	Reverse
Potri.019G051200.1	PtaPLATZ18	ATGATCATCAATGATCAAG	CTAGTATTCTATGATATATCC
Coding sequence fused to SRDX in pK7WG2D		AAAAAGCAGGCTTCATGATCATCAATGATCAAG	AGAAAGCTGGGTCCTAAGCGAAACCCAAACGGAGTTCTAGATCCAGATCGAGGTATTCTATGATATATCC
Coding sequence subcloning in pK7FWG2		AAAAAGCAGGCTTCATGATCATCAATGATCAAG	AGAAAGCTGGGTCGTATTCTATGATATATCCTCC
RT-qPCR expression analysis		Forward	Reverse
Potri.019G051200	PtaPLATZ18	AGGACTGCCAAGAGGAGGA	GTCAGTGCGGTCACCACTAT
	PLATZ18-SRDX construction	ACAGAGCTTTACACCCTCAACC	CGGAGTTCTAGATCCAGATCG
Potri.004G133500	Cell division cycle gene 2 (CDC2), reference gene	ATTCCCCAAGTGGCCTTCTAAG	TATTCATGCTCCAAAGCACTCC
Potri.008G038200	Phenylalanine ammonia lyase 2 (PAL2)	CCTAGAAGCCATCACCAAGTTGCTC	GTTTCTCCATTGGGTCCCACG
Potri.013G157900	Cinnamate 4-hydroxylase 1 (C4H1)	AATGGGGGTGTCACTGTAAATCT	GGAAAGGTGCTCAATCAAAATCT
Potri.001G036900	4-hydroxycinnamate:CoA ligase 3 (4CL3)	GGCAACCTCAAGAACAATAG	TTCCTTCAATCTGTCAACGA
Potri.006G033300	4-coumarate 3-hydroxylase 3 (C3H3)	ACAAACGTGTTGCTGTTGATATT	TTGACAGAGATTCGTTGACATTT
Potri.003G183900	4-hydroxycinnamoyl CoA:shikimate/quinate hydroxycinnamoyltransferase 1 (HCT1)	GACCTTTGTTCACCCTCTC	GATTCTATCCCTCTTCCACCC
Potri.001G304800	Caffeoyl CoA O-methyltransferase 2 (CCoAOMT2)	ATAGGGACTTTGTTCTGGAG	CATCACCAACAGGAAGCAT
Potri.005G117500	Ferulate 5-hydroxylase/coniferaldehyde 5-hydroxylase 1 (F5H1)	GTGGTTGGTTTAGAGCGG	CGTGTAAGAGAAGTGGGATTG
Potri.012G006400	Caffeic acid O-methyltransferase 2 (COMT2)	TGCTGCTGTCTCTGCTTTTGAT	GGAAGGCGGTGAAGTTATTTGA
Potri.003G181400	Cinnamoyl CoA reductase 2 (CCR2)	TGGAGAGGTGGTGGAAAT	TCTTGGGTTCTTCTCATCTG
Potri.009G095800	Cinnamyl alcohol dehydrogenase 1 (CAD1)	TGGAGTCATCGTTGGAAGCTG	ATGGTGTCCCATTGCCTTTG
Potri.006G069600	Peroxydase 25 (PRX25)	CTTCAAGCTCTATGTCCCA	GTCGTCCCAAAGTCTCTG
Potri.005G118700	Peroxydase 72 (PRX72)	GACAACAGTTACTTCAAGAACA	ACCAATTCCATTGATGCTT
Potri.004G156400	Laccase 11 (LAC11)	GGAACACGACTCACTGCT	ATTGAATGGTGATGGAGGGT
Potri.006G087100	Laccase 17 (LAC17)	CAATCCTACTTCTTCGGACAG	TGTGCCATTGCTGACCATA
Potri.001G448400	Secondary wall-associated NAC Domain 1-A2 (SND1-A2)	GTGATGGGCTCCATGAAAGA	GGCCGGTAGTAAAGCAAGATAA
Potri.007G014400	Vascular-related NAC Domain 6-C1 (VND6-C1)	AAGAGGCCAATCTCATCAGTATC	CACCATCACCGTCGTATGTATC
Potri.001G267300	MYB3	CCACATCCTCACCAAACGATAG	CCACTCACATCATAGCGGTTAC
Potri.005G096600	MYB28	ATCCCATTGGAGTCGGATTATG	CTAAGTAACGCAGCCACTTCT
